# Supplementary material for: RIP mutated ITS genes in populations of Ophiocordyceps sinensis and their implications for molecular systematics
Source: IMA Fungus. 2020 Sep 16;11:18. doi: 10.1186/s43008-020-00040-0 (PMC7493409; doi:10.1186/s43008-020-00040-0)
Supplement: Supplementary file 1 — Additional file 1: Table S1. Voucher information and ITS pseudogene amplification. Table S2. Length variation and GC content of ITS functional and pseudogenic sequences used in this study. Table S3. Mutation analyses of ITS pseudogenes. [file 43008_2020_40_MOESM1_ESM.xls]

## Sheet: Table S1
Table S1. Voucher information and ITS pseudogene amplification.
Strain/Collection no.	Material type	Species name	Latitude	Longitude	Elevation (m)	Locality	Notea
CS1	specimen	O. sinensis			3800	Xiaojin, Sichuan
CS4	specimen	O. sinensis				Dawu, Sichuan
CS6	specimen	O. sinensis			3700	Xiaojin, Sichuan	Y
CS12	specimen	O. sinensis			4050	Kangding, Sichuan	Y
CS13	specimen	O. sinensis			4220	Kangding, Sichuan
CS16	specimen	O. sinensis				Litang, Sichuan
CS20	specimen	O. sinensis	N27°04'14.00"	E100°11'43.00"	4060	Yulong, Yunnan
CS25	specimen	O. sinensis				Xamgyi'nyilha, Yunnan
CS26	specimen	O. sinensis	N28°22'35.94"	E99°04'10.02"	4100	Dêqên, Yunnan
CS34	specimen	O. sinensis	N29°08'24.18''	E100°02'08.46"	4515	Xiangcheng, Sichuan	Y
CS35	specimen	O. sinensis	N29°08'22.50''	E100°02'06.60'	4490	Xiangcheng, Sichuan
CS36	specimen	O. sinensis				Dêqên, Yunnan
CS37	specimen	O. sinensis				Xamgyi'nyilha, Yunnan
CS44	specimen	O. sinensis				Hualong, Qinghai
CS46	specimen	O. sinensis	N37°41'06.06''	E101°18'44.34''	3470	Menyuan, Qinghai	Y
CS51	specimen	O. sinensis				Gadê, Qinghai	Y
CS57	specimen	O. sinensis	N36°21'09.78''	E101°26'48.00''	3832	Guide, Qinghai
CS58	specimen	O. sinensis	N32°57'34.80''	E96°18'19.74''	4420	Yushu, Qinghai
CS61	specimen	O. sinensis	N32°48'05.94''	E95°09'00.90''	4712	Zadoi, Qinghai
CS66	specimen	O. sinensis				Gadê, Qinghai
CS67	specimen	O. sinensis				Gadê, Qinghai
CS68	specimen	O. sinensis	N34°35'19.50''	E99°51'10.80''	3990	Maqên, Qinghai	Y
CS69	specimen	O. sinensis	N34°35'19.20''	E99°51'12.72''	4008	Maqên, Qinghai
CS70	specimen	O. sinensis	N34°35'20.28''	E99°51'10.32''	4000	Maqên, Qinghai	Y
CS88	specimen	O. sinensis	N34°04'31.74''	E102°09'00.06''		Maqu, Gansu	Y
CS91	specimen	O. sinensis	N34°12'18.84"	E103°19'56.40"	3945	Têwo, Gansu
CS100	specimen	O. sinensis				Wenxian, Gansu
CS101	specimen	O. sinensis				Wenxian, Gansu
CS223	specimen	O. sinensis				Gonghe, Qinghai
CS234	specimen	O. sinensis	N38°06'24.24''	E99°28'22.80''	3883	Tianjun, Qinghai
CS265	specimen	O. sinensis				Qilian, Qinghai
CS379	specimen	O. sinensis	N34°28'59.23''	E99°52'19.62''	4183	Maqên, Qinghai
CS380	specimen	O. sinensis	N34°27'34.29''	E99°51'39.41''	4243	Maqên, Qinghai
CS381	specimen	O. sinensis	N34°27'28.89''	E99°51'41.56''	4296	Maqên, Qinghai
CS382	specimen	O. sinensis	N34°28'53.03''	E99°52'16.74''	4143	Maqên, Qinghai
CS383	specimen	O. sinensis	N34°27'39.17''	E99°52'04.13''	4123	Maqên, Qinghai
CS384	specimen	O. sinensis	N34°29'15.06''	E99°52'33.38''	4292	Maqên, Qinghai
CS385	specimen	O. sinensis				Nyingch, Tibet
CS396	specimen	O. sinensis				Baqên, Tibet
CS402	specimen	O. sinensis				Lhari, Tibet	Y
CS415	specimen	O. sinensis				Nyêmo, Tibet	Y
CS424	specimen	O. sinensis				Qusum, Tibet
CS425	specimen	O. sinensis				Lhünzê, Tibet
CS426	specimen	O. sinensis				Qusum, Tibet
CS427	specimen	O. sinensis				Nyalam, Tibet	Y
CS429	specimen	O. sinensis				Chengguan, Tibet	Y
CS431	specimen	O. sinensis				Cona, Tibet	Y
CS433	specimen	O. sinensis				Dinggyê, Tibet	Y
CS434	specimen	O. sinensis				Gamba, Tibet	Y
CS435	specimen	O. sinensis				Zhanang, Tibet	Y
CS436	specimen	O. sinensis				Gyaca, Tibet	Y
CS437	specimen	O. sinensis				Nêdong, Tibet	Y
CS441	specimen	O. sinensis				Comai, Tibet	Y
CS442	specimen	O. sinensis				Lhazê, Tibet	Y
CS445	specimen	O. sinensis				Gongbo'gyamda, Tibet
CS454	specimen	O. sinensis				Mainling, Tibet	Y
CS455	specimen	O. sinensis				Mainling, Tibet	Y
CS456	specimen	O. sinensis				Mainling, Tibet
CS554	specimen	O. sinensis				Gongbo'gyamda, Tibet	Y
CS559	specimen	O. sinensis				Damxung, Tibet	Y
CS560	specimen	O. sinensis				Biru, Tibet
CS561	specimen	O. sinensis				Gyaca, Tibet	Y
CS576	specimen	O. sinensis	N34°28'02.90"	E99°52'37.38"	3953	Maqên, Qinghai	Y
CS577	specimen	O. sinensis	N34°27'02.93"	E99°52'05.10"	4019	Maqên, Qinghai
CS578	specimen	O. sinensis	N34°19'47.19"	E100°15'20.93"	3941	Maqên, Qinghai
CS580	specimen	O. sinensis	N34°30'32.15"	E99°38'26.56"	4129	Maqên, Qinghai
CS581	specimen	O. sinensis	N34°46'09.52"	E99°46'41.14"	4000	Maqên, Qinghai
CS582	specimen	O. sinensis	N34°38'17.11"	E99°43'23.97"	4217	Maqên, Qinghai
CS583	specimen	O. sinensis	N34°16'24.55"	E100°11'46.36"	4170	Gadê, Qinghai
CS584	specimen	O. sinensis	N33°47'55.86"	E100°10'17.52"	3887	Gadê, Qinghai
CS585	specimen	O. sinensis				Darlag, Qinghai	Y
CS586	specimen	O. sinensis	N33°34'45.19"	E99°45'21.84"	4147	Darlag, Qinghai
CS587	specimen	O. sinensis	N33°17'31.62"	E100°25'57.27"	4007	Darlag, Qinghai
CS588	specimen	O. sinensis	N33°10'52.49"	E100°30'46.15"	3924	Baima, Qinghai
CS589	specimen	O. sinensis	N32°51'20.34"	E100°52'53.84"	4000	Baima, Qinghai
CS590	specimen	O. sinensis				Jigzhi, Qinghai	Y
CS591	specimen	O. sinensis				Jigzhi, Qinghai
CS599	specimen	O. sinensis	N36°17'34.49"	E102°15'00.98"		Ledu, Qinghai	Y
CS600	specimen	O. sinensis				Minhe, Qinghai	Y
CS602	specimen	O. sinensis				Zoigê, Sichuan
CS603	specimen	O. sinensis	N32°41'47.19"	E102°08'02.51"	3925	Aba, Sichuan
CS604	specimen	O. sinensis				Aba, Sichuan
CS606	specimen	O. sinensis				Hongyuan, Sichuan
CS607	specimen	O. sinensis				Hongyuan, Sichuan
CS608	specimen	O. sinensis				Barkam, Sichuan
CS609	specimen	O. sinensis				Jinchuan, Sichuan
CS613	specimen	O. sinensis				Garzê, Sichuan	Y
CS616	specimen	O. sinensis				Baiyü, Sichuan
CS620	specimen	O. sinensis				Yajiang, Sichuan
CS733	specimen	O. sinensis	N34°37'64.45"	E99°51'58.23"	3715	Maqên, Qinghai
CS734	specimen	O. sinensis	N34°35'56.97"	E99°59'56.00"	4347	Maqên, Qinghai
CS735	specimen	O. sinensis	N34°35'13.29"	E100°01'47.18"	4500	Maqên, Qinghai
CS736	specimen	O. sinensis				Maqên, Qinghai
CS737	specimen	O. sinensis				Maqên, Qinghai
CS738	specimen	O. sinensis				Maqên, Qinghai
CS739	specimen	O. sinensis	N34°43'19.57"	E99°47'19.68"	4007	Maqên, Qinghai
CS740	specimen	O. sinensis	N34°43'19.16"	E99°47'19.25"	4007	Maqên, Qinghai
CS741	specimen	O. sinensis	N34°43'22.12"	E99°47'14.63"	4007	Maqên, Qinghai
CS742	specimen	O. sinensis	N34°43'24.47"	E99°47'10.89"	4007	Maqên, Qinghai
CS743	specimen	O. sinensis	N34°43'26.00"	E99°47'07.95"	3969	Maqên, Qinghai
CS744	specimen	O. sinensis	N34°43'26.37"	E99°47'08.88"	3957	Maqên, Qinghai
CS745	specimen	O. sinensis	N34°43'26.53"	E99°47'08.19"	3955	Maqên, Qinghai
CS746	specimen	O. sinensis	N34°43'27.34"	E99°47'05.91"	3950	Maqên, Qinghai
CS747	specimen	O. sinensis	N34°43'27.43"	E99°47'05.85"	3950	Maqên, Qinghai
CS748	specimen	O. sinensis	N34°43'27.54"	E99°47'05.32"	3934	Maqên, Qinghai
CS749	specimen	O. sinensis	N34°43'29.48"	E99°47'02.36"	3921	Maqên, Qinghai
CS750	specimen	O. sinensis	N34°43'28.12"	E99°47'05.80"	3937	Maqên, Qinghai
CS751	specimen	O. sinensis	N34°47'39.11"	E99°44'55.50"	3640	Maqên, Qinghai
CS752	specimen	O. sinensis	N34°40'06.49"	E99°40'50.83"	3908	Maqên, Qinghai
CS753	specimen	O. sinensis	N34°49'25.31"	E99°32'28.95"	4257	Maqên, Qinghai
CS754	specimen	O. sinensis	N34°49'28.12"	E99°32'35.62"	4295	Maqên, Qinghai
CS755	specimen	O. sinensis	N34°49'27.36"	E99°32'42.14"	4390	Maqên, Qinghai	Y
CS756	specimen	O. sinensis	N34°49'28.01"	E99°32'41.30"	4350	Maqên, Qinghai	Y
CS757	specimen	O. sinensis	N34°49'27.00"	E99°32'25.06"	4215	Maqên, Qinghai	Y
CS758	specimen	O. sinensis	N34°49'27.83"	E99°32'41.79"	4370	Maqên, Qinghai
CS759	specimen	O. sinensis	N34°49'28.16"	E99°32'27.42"	4230	Maqên, Qinghai
CS760	specimen	O. sinensis	N34°49'28.14"	E99°32'33.85"	4239	Maqên, Qinghai
CS761	specimen	O. sinensis	N34°49'25.33"	E99°32'29.01"	4258	Maqên, Qinghai	Y
CS762	specimen	O. sinensis	N34°49'28.82"	E99°32'35.96"	4297	Maqên, Qinghai
CS763	specimen	O. sinensis	N34°49'28.33"	E99°32'32.84"	4233	Maqên, Qinghai
CS764	specimen	O. sinensis	N34°49'28.61"	E99°32'42.67"	4380	Maqên, Qinghai
CS765	specimen	O. sinensis	N34°49'29.03"	E99°32'36.03"	4296	Maqên, Qinghai	Y
CS766	specimen	O. sinensis	N34°49'28.36"	E99°32'41.73"	4372	Maqên, Qinghai
CS767	specimen	O. sinensis	N34°49'27.79"	E99°32'41.09"	4351	Maqên, Qinghai	Y
CS768	specimen	O. sinensis	N34°49'29.78"	E99°32'40.35"	4340	Maqên, Qinghai
CS769	specimen	O. sinensis	N34°40'39.18"	E99°39'55.24"	4015	Maqên, Qinghai
CS770	specimen	O. sinensis	N34°37'19.52"	E99°37'18.35"	4164	Maqên, Qinghai	Y
CS771	specimen	O. sinensis	N34°36'51.55"	E99°45'44.06"	4027	Maqên, Qinghai	Y
CS772	specimen	O. sinensis	N34°35'17.92"	E99°47'32.91"	3951	Maqên, Qinghai
CS773	specimen	O. sinensis	N34°28'08.52"	E99°51'51.14"	3946	Maqên, Qinghai
CS774	specimen	O. sinensis	N34°30'29.73"	E99°39'03.53"	4215	Maqên, Qinghai	Y
CS775	specimen	O. sinensis	N34°28'84.73"	E99°56'18.80"	3924	Maqên, Qinghai
CS776	specimen	O. sinensis	N34°29'58.03"	E99°44'38.00"	4061	Maqên, Qinghai	Y
CS777	specimen	O. sinensis	N34°43'02.15"	E99°46'01.36"		Maqên, Qinghai
CS778	specimen	O. sinensis	N34°49'45.77"	E99°44'56.63"		Maqên, Qinghai
CS779	specimen	O. sinensis	N34°43'28.61"	E99°46'30.63"		Maqên, Qinghai	Y
CS780	specimen	O. sinensis	N34°43'20.68"	E99°47'17.83"	3984	Maqên, Qinghai
CS781	specimen	O. sinensis	N34°48'58.06"	E99°46'46.57"	3976	Maqên, Qinghai	Y
CS880	specimen	O. sinensis				Dêqên, Yunnan
CS897	specimen	O. sinensis				Dêqên, Yunnan
CS911	specimen	O. sinensis				Dêqên, Yunnan
CS912	specimen	O. sinensis				Dêqên, Yunnan
CS914	specimen	O. sinensis				Dêqên, Yunnan
CS920	specimen	O. sinensis				Xamgyi'nyilha, Yunnan
CS921	specimen	O. sinensis				Xamgyi'nyilha, Yunnan
CS922	specimen	O. sinensis				Xamgyi'nyilha, Yunnan
CS930	specimen	O. sinensis				Gongshan, Yunnan
CS866	specimen	O. laojunshanensis				Yulong, Yunnan
CS867	specimen	O. laojunshanensis				Yulong, Yunnan
CS869	specimen	O. laojunshanensis				Yulong, Yunnan
CS873	specimen	O. laojunshanensis				Dêqên, Yunnan
CS875	specimen	O. laojunshanensis				Dêqên, Yunnan
CS877	specimen	O. laojunshanensis				Dêqên, Yunnan
CS884	specimen	O. laojunshanensis				Yulong, Yunnan
CS888	specimen	O. laojunshanensis				Yulong, Yunnan
CS096	specimen	O. lanpingensis				Wenxian, Gansu
2236	Strain	O. emeiensis				Kangding, Sichuan
aY indicates a successful amplication of ITS pseudogenes

## Sheet: Table S2
Table S2. Length variation and GC content of ITS functional and pseudogenic sequences used in this study.
Accession no./sequence lable	Strain/Collection no.	Species name	Length variation	GC content	Gene type	Ref.
JQ900171	1206/CS70	O. sinensis	417	0.518	P	Li et al., 2013
JQ900172	1206/CS70	O. sinensis	417	0.518	P	Li et al., 2013
JQ900173	1206/CS70	O. sinensis	417	0.518	P	Li et al., 2013
JQ900174	1206/CS70	O. sinensis	417	0.518	P	Li et al., 2013
JQ900176	1224/CS68	O. sinensis	417	0.518	P	Li et al., 2013
JQ900177	1224/CS68	O. sinensis	417	0.5204	P	Li et al., 2013
JQ900178	1224/CS68	O. sinensis	417	0.518	P	Li et al., 2013
JQ900180	251/CS6	O. sinensis	417	0.5276	P	Li et al., 2013
JQ900179	291/CS34	O. sinensis	417	0.5276	P	Li et al., 2013
	CS1	O. sinensis	562	0.6317	F	This study
	CS4	O. sinensis	554	0.6245	F	This study
	CS6	O. sinensis	554	62.45%	F	This study
CS12 O. sinensis SC Kangding	CS12	O. sinensis	562	0.6317	F	This study
CS12 O. sinensis SC Kangding clone1	CS12	O. sinensis	417	0.503597	P	This study
CS12 O. sinensis SC Kangding clone2(4)a	CS12	O. sinensis	417	0.501199	P	This study
CS12 O. sinensis SC Kangding clone6	CS12	O. sinensis	417	0.611511	P	This study
	CS13	O. sinensis	562	0.637	F	This study
	CS16	O. sinensis	562	0.6281	F	This study
	CS20	O. sinensis	562	0.6281	F	This study
	CS25	O. sinensis	562	0.6281	F	This study
	CS26	O. sinensis	562	0.6281	F	This study
	CS34	O. sinensis	562	0.6317	F	This study
	CS35	O. sinensis	562	0.6317	F	This study
	CS36	O. sinensis	562	0.6299	F	This study
	CS37	O. sinensis	562	0.6281	F	This study
	CS44	O. sinensis	562	0.6317	F	This study
CS46 O. sinensis QH Menyuan	CS46	O. sinensis	562	0.527578	F	This study
CS46 O. sinensis QH Menyuan	CS46	O. sinensis	417	0.501199	P	This study
CS46 O. sinensis QH Menyuan clone1	CS46	O. sinensis	417	0.527578	P	This study
CS46 O. sinensis QH Menyuan clone2	CS46	O. sinensis	417	0.613909	P	This study
CS46 O. sinensis QH Menyuan clone4	CS46	O. sinensis	417	0.508393	P	This study
CS46 O. sinensis QH Menyuan clone5	CS46	O. sinensis	417	0.498801	P	This study
CS46 O. sinensis QH Menyuan clone6	CS46	O. sinensis	417	0.503597	P	This study
CS46 O. sinensis QH Menyuan clone7	CS46	O. sinensis	417	0.501199	P	This study
CS46 O. sinensis QH Menyuan clone8	CS46	O. sinensis	417	0.503597	P	This study
CS51 O. sinensis QH Gadê	CS51	O. sinensis	562	0.6317	F	This study
CS51 O. sinensis QH Gadê clone1	CS51	O. sinensis	417	0.503597	P	This study
CS51 O. sinensis QH Gadê clone2	CS51	O. sinensis	417	0.498801	P	This study
CS51 O. sinensis QH Gadê clone3	CS51	O. sinensis	417	0.501199	P	This study
CS51 O. sinensis QH Gadê clone4	CS51	O. sinensis	417	0.501199	P	This study
CS51 O. sinensis QH Gadê clone5	CS51	O. sinensis	417	0.496403	P	This study
	CS57	O. sinensis	562	0.6317	F	This study
	CS58	O. sinensis	562	63.35%	F	This study
	CS61	O. sinensis	562	0.6317	F	This study
	CS66	O. sinensis	562	0.6317	F	This study
	CS67	O. sinensis	562	0.6317	F	This study
	CS68	O. sinensis	562	0.5979	F	This study
	CS69	O. sinensis	525b	0.5979	F	This study
	CS70	O. sinensis	562	0.6317	F	This study
CS88 O. sinensis GS Maqu	CS88	O. sinensis	562	0.6317	F	This study
CS88 O. sinensis GS Maqu clone1(5)	CS88	O. sinensis	417	0.501199	P	This study
	CS91	O. sinensis	562	0.6299	F	This study
	CS100	O. sinensis	562	0.6352	F	This study
	CS101	O. sinensis	562	0.6281	F	This study
	CS223	O. sinensis	562	63.70%	F	This study
	CS234	O. sinensis	562	63.70%	F	This study
	CS265	O. sinensis	562	0.637	F	This study
	CS379	O. sinensis	562	0.6317	F	This study
	CS380	O. sinensis	562	0.6317	F	This study
	CS381	O. sinensis	562	0.6317	F	This study
	CS382	O. sinensis	562	0.6317	F	This study
	CS383	O. sinensis	562	0.6317	F	This study
	CS384	O. sinensis	562	0.6317	F	This study
	CS385	O. sinensis	562	0.6246	F	This study
	CS396	O. sinensis	562	0.6317	F	This study
CS402 O. sinensis XZ Lhari	CS402	O. sinensis	562	0.6317	F	This study
CS402 O. sinensis XZ Lhari clone1	CS402	O. sinensis	417	0.52518	P	This study
CS402 O. sinensis XZ Lhari clone2	CS402	O. sinensis	417	0.527578	P	This study
CS415 O. sinensis XZ Nyêmo	CS415	O. sinensis	562	0.6317	F	This study
CS415 O. sinensis XZ Nyêmo clone	CS415	O. sinensis	417	0.529976	P	This study
	CS424	O. sinensis	562	0.6281	F	This study
	CS425	O. sinensis	562	0.6281	F	This study
	CS426	O. sinensis	562	0.6281	F	This study
CS427 O. sinensis XZ Nyalam	CS427	O. sinensis	562	0.6317	F	This study
CS427 O. sinensis XZ Nyalam clone	CS427	O. sinensis	417	0.520384	P	This study
CS429 O. sinensis XZ Chengguan	CS429	O. sinensis	562	0.6317	F	This study
CS429 O. sinensis XZ Chengguan	CS429	O. sinensis	417	0.529976	P	This study
CS429 O. sinensis XZ Chengguan clone	CS429	O. sinensis	417	0.532374	P	This study
CS431 O. sinensis XZ Cona	CS431	O. sinensis	562	63.35%	F	This study
CS431 O. sinensis XZ Cona	CS431	O. sinensis	417	0.527578	P	This study
CS433 O. sinensis XZ Dinggyê	CS433	O. sinensis	562	0.6335	F	This study
CS433 O. sinensis XZ Dinggyê clone	CS433	O. sinensis	417	0.529976	P	This study
CS434 O. sinensis XZ Gamba	CS434	O. sinensis	562	0.6317	F	This study
CS434 O. sinensis XZ Gamba	CS434	O. sinensis	417	0.529976	P	This study
CS434 O. sinensis XZ Gamba clone	CS434	O. sinensis	417	0.532374	P	This study
CS435 O. sinensis XZ Zhanang	CS435	O. sinensis	562	0.6317	F	This study
CS435 O. sinensis XZ Zhanang	CS435	O. sinensis	417	0.529976	P	This study
CS435 O. sinensis XZ Zhanang clone	CS435	O. sinensis	417	0.529976	P	This study
CS436 O. sinensis XZ Gyaca	CS436	O. sinensis	562	0.6281	F	This study
CS436 O. sinensis XZ Gyaca clone	CS436	O. sinensis	417	0.527578	P	This study
CS437 O. sinensis XZ Nêdong	CS437	O. sinensis	562	63.35%	F	This study
CS437 O. sinensis XZ Nêdong	CS437	O. sinensis	417	0.529976	P	This study
CS441 O. sinensis XZ Comai	CS441	O. sinensis	562	0.6317	F	This study
CS441 O. sinensis XZ Comai	CS441	O. sinensis	417	0.529976	P	This study
CS441 O. sinensis XZ Comai clone	CS441	O. sinensis	417	0.529976	P	This study
CS442 O. sinensis XZ Lhazê	CS442	O. sinensis	562	0.6335	F	This study
CS442 O. sinensis XZ Lhazê clone	CS442	O. sinensis	417	0.529976	P	This study
	CS445	O. sinensis	562	0.6281	F	This study
CS454 O. sinensis XZ Mainling	CS454	O. sinensis	562	0.6246	F	This study
CS454 O. sinensis XZ Mainling clone10	CS454	O. sinensis	417	0.570743	P	This study
CS454 O. sinensis XZ Mainling clone5	CS454	O. sinensis	417	0.446043	P	This study
CS454 O. sinensis XZ Mainling clone6	CS454	O. sinensis	417	0.501199	P	This study
CS454 O. sinensis XZ Mainling clone7	CS454	O. sinensis	417	0.443645	P	This study
CS454 O. sinensis XZ Mainling clone8	CS454	O. sinensis	417	0.565947	P	This study
CS455 O. sinensis XZ Mainling	CS455	O. sinensis	562	0.6246	F	This study
CS455 O. sinensis XZ Mainling clone	CS455	O. sinensis	417	0.568345	P	This study
	CS456	O. sinensis	562	0.6335	F	This study
CS554 O. sinensis XZ Gongbo'gyamda	CS554	O. sinensis	562	0.6317	F	This study
CS554 O. sinensis XZ Gongbo'gyamda	CS554	O. sinensis	417	0.529976	P	This study
CS554 O. sinensis XZ Gongbo'gyamda clone	CS554	O. sinensis	417	0.532374	P	This study
CS559 O. sinensis XZ Damxung	CS559	O. sinensis	417	0.498801	P	This study
CS559 O. sinensis XZ Damxung	CS559	O. sinensis	562	0.6317	F	This study
CS559 O. sinensis XZ Damxung clone1	CS559	O. sinensis	417	0.501199	P	This study
CS559 O. sinensis XZ Damxung clone2	CS559	O. sinensis	417	0.503597	P	This study
CS559 O. sinensis XZ Damxung clone3	CS559	O. sinensis	417	0.501199	P	This study
CS559 O. sinensis XZ Damxung clone4	CS559	O. sinensis	417	0.503597	P	This study
CS559 O. sinensis XZ Damxung clone5	CS559	O. sinensis	417	0.501199	P	This study
	CS560	O. sinensis	562	63.35%	F	This study
CS561 O. sinensis XZ Gyaca	CS561	O. sinensis	562	63.35%	F	This study
CS561 O. sinensis XZ Gyaca	CS561	O. sinensis	417	0.529976	P	This study
CS576 O. sinensis QH Maqên	CS576	O. sinensis	562	0.6317	F	This study
CS576 O. sinensis QH Maqên clone2(3)	CS576	O. sinensis	417	0.501199	P	This study
CS576 O. sinensis QH Maqên clone3	CS576	O. sinensis	417	0.503597	P	This study
CS576 O. sinensis QH Maqên clone6	CS576	O. sinensis	417	0.501199	P	This study
	CS577	O. sinensis	562	0.6317	F	This study
	CS578	O. sinensis	562	0.6317	F	This study
	CS580	O. sinensis	562	0.6317	F	This study
	CS581	O. sinensis	562	0.6317	F	This study
	CS582	O. sinensis	562	0.6317	F	This study
	CS583	O. sinensis	562	0.6317	F	This study
	CS584	O. sinensis	562	0.6317	F	This study
CS585 O. sinensis QH Darlag	CS585	O. sinensis	562	0.6317	F	This study
CS585 O. sinensis QH Darlag	CS585	O. sinensis	417	0.522782	P	This study
	CS586	O. sinensis	562	0.6317	F	This study
	CS587	O. sinensis	562	0.637	F	This study
	CS588	O. sinensis	562	0.6281	F	This study
	CS589	O. sinensis	562	0.6281	F	This study
CS590 O. sinensis QH Jigzhi	CS590	O. sinensis	562	0.6299	F	This study
CS590 O. sinensis QH Jigzhi clone1(3)	CS590	O. sinensis	417	0.501199	P	This study
CS590 O. sinensis QH Jigzhi clone2	CS590	O. sinensis	417	0.496403	P	This study
CS590 O. sinensis QH Jigzhi clone4	CS590	O. sinensis	417	0.496403	P	This study
	CS591	O. sinensis	562	0.6317	F	This study
CS599 O. sinensis QH Ledu	CS599	O. sinensis	562	0.6317	F	This study
CS599 O. sinensis QH Ledu	CS599	O. sinensis	417	0.522782	P	This study
CS600 O. sinensis QH Minhe	CS600	O. sinensis	417	0.517986	P	This study
CS600 O. sinensis QH Minhe	CS600	O. sinensis	562	0.6317	F	This study
	CS602	O. sinensis	562	0.6352	F	This study
	CS603	O. sinensis	562	0.6281	F	This study
	CS604	O. sinensis	562	0.6352	F	This study
	CS606	O. sinensis	562	0.6281	F	This study
	CS607	O. sinensis	562	0.6281	F	This study
	CS608	O. sinensis	562	0.6281	F	This study
	CS609	O. sinensis	562	0.6281	F	This study
CS613 O. sinensis SC Garzê	CS613	O. sinensis	562	0.6317	F	This study
CS613 O. sinensis SC Garzê	CS613	O. sinensis	417	0.527578	P	This study
	CS616	O. sinensis	562	0.6281	F	This study
	CS620	O. sinensis	562	0.6281	F	This study
	CS733	O. sinensis	562	0.6317	F	This study
	CS734	O. sinensis	562	0.6317	F	This study
	CS735	O. sinensis	562	0.6317	F	This study
	CS736	O. sinensis	562	0.6317	F	This study
	CS737	O. sinensis	562	0.6317	F	This study
	CS738	O. sinensis	562	0.6317	F	This study
	CS739	O. sinensis	562	0.6317	F	This study
	CS740	O. sinensis	562	0.6317	F	This study
	CS741	O. sinensis	562	0.6317	F	This study
	CS742	O. sinensis	562	0.6317	F	This study
	CS743	O. sinensis	562	0.6317	F	This study
	CS744	O. sinensis	562	0.6317	F	This study
	CS745	O. sinensis	562	0.6317	F	This study
	CS746	O. sinensis	562	0.6317	F	This study
	CS747	O. sinensis	562	0.6317	F	This study
	CS748	O. sinensis	562	0.6317	F	This study
	CS749	O. sinensis	562	0.6317	F	This study
	CS750	O. sinensis	562	0.6317	F	This study
	CS751	O. sinensis	562	0.6317	F	This study
	CS752	O. sinensis	562	0.6317	F	This study
	CS753	O. sinensis	562	63.35%	F	This study
	CS754	O. sinensis	562	0.6317	F	This study
CS755 O. sinensis QH Maqên clone1	CS755	O. sinensis	417	0.503597	P	This study
CS755 O. sinensis QH Maqên clone2(3)	CS755	O. sinensis	417	0.501199	P	This study
CS755 O. sinensis QH Maqên clone4	CS755	O. sinensis	417	0.501199	P	This study
CS755 O. sinensis QH Maqên	CS755	O. sinensis	562	0.6317	F	This study
CS756 O. sinensis QH Maqên	CS756	O. sinensis	562	0.6317	F	This study
CS756 O. sinensis QH Maqên clone1(3)	CS756	O. sinensis	417	0.501199	P	This study
CS756 O. sinensis QH Maqên clone3	CS756	O. sinensis	417	0.498801	P	This study
CS756 O. sinensis QH Maqên clone4	CS756	O. sinensis	417	0.501199	P	This study
CS757 O. sinensis QH Maqên	CS757	O. sinensis	562	0.6317	F	This study
CS757 O. sinensis QH Maqen clone5(4)	CS757	O. sinensis	417	0.501199	P	This study
CS757 O. sinensis QH Maqên clone7	CS757	O. sinensis	417	0.510791	P	This study
	CS758	O. sinensis	562	0.6317	F	This study
	CS759	O. sinensis	562	0.6317	F	This study
	CS760	O. sinensis	562	0.6317	F	This study
CS761 O. sinensis QH Maqên	CS761	O. sinensis	562	63.35%	F	This study
CS761 O. sinensis QH Maqên clone1(4)	CS761	O. sinensis	417	0.501199	P	This study
CS761 O. sinensis QH Maqên clone5	CS761	O. sinensis	417	0.508393	P	This study
	CS762	O. sinensis	562	0.6317	F	This study
	CS763	O. sinensis	562	0.6317	F	This study
	CS764	O. sinensis	562	0.6317	F	This study
CS765 O. sinensis QH Maqên	CS765	O. sinensis	562	0.6317	F	This study
CS765 O. sinensis QH Maqên clone1(3)	CS765	O. sinensis	417	0.503597	P	This study
CS765 O. sinensis QH Maqên clone2	CS765	O. sinensis	417	0.501199	P	This study
CS765 O. sinensis QH Maqên clone4	CS765	O. sinensis	417	0.505995	P	This study
	CS766	O. sinensis	562	0.6317	F	This study
CS767 O. sinensis QH Maqên	CS767	O. sinensis	562	0.6317	F	This study
CS767 O. sinensis QH Maqên clone1	CS767	O. sinensis	417	0.503597	P	This study
CS767 O. sinensis QH Maqên clone2(3)	CS767	O. sinensis	417	0.501199	P	This study
CS767 O. sinensis QH Maqên clone3	CS767	O. sinensis	417	0.503597	P	This study
	CS768	O. sinensis	562	0.6317	F	This study
	CS769	O. sinensis	562	0.6317	F	This study
CS770 O. sinensis QH Maqê n	CS770	O. sinensis	562	0.6317	F	This study
CS770 O. sinensis QH Maqên clone1(3)	CS770	O. sinensis	417	0.498801	P	This study
CS771 O. sinensis QH Maqên	CS771	O. sinensis	562	0.6317	F	This study
CS771 O. sinensis QH Maqên	CS771	O. sinensis	417	0.498801	P	This study
	CS772	O. sinensis	562	0.6317	F	This study
	CS773	O. sinensis	562	0.6317	F	This study
CS774 O. sinensis QH Maqên	CS774	O. sinensis	562	0.6317	F	This study
CS774 O. sinensis QH Maqên clone1(3)	CS774	O. sinensis	417	0.501199	P	This study
CS774 O. sinensis QH Maqên clone2	CS774	O. sinensis	417	0.501199	P	This study
CS774 O. sinensis QH Maqên clone4	CS774	O. sinensis	417	0.498801	P	This study
	CS775	O. sinensis	562	0.6317	F	This study
CS776 O. sinensis QH Maqên	CS776	O. sinensis	562	0.6317	F	This study
CS776 O. sinensis QH Maqên clone2	CS776	O. sinensis	417	0.503597	P	This study
CS776 O. sinensis QH Maqên clone3	CS776	O. sinensis	417	0.501199	P	This study
CS776 O. sinensis QH Maqên clone4	CS776	O. sinensis	417	0.501199	P	This study
CS776 O. sinensis QH Maqên clone5(2)	CS776	O. sinensis	417	0.501199	P	This study
	CS777	O. sinensis	562	0.6317	F	This study
	CS778	O. sinensis	562	0.6317	F	This study
CS779 O. sinensis QH Maqên	CS779	O. sinensis	562	0.6317	F	This study
CS779 O. sinensis QH Maqên clone4(3)	CS779	O. sinensis	417	0.501199	P	This study
CS779 O. sinensis QH Maqên clone6	CS779	O. sinensis	417	0.505995	P	This study
CS779 O. sinensis QH Maqên clone8	CS779	O. sinensis	417	0.498801	P	This study
	CS780	O. sinensis	562	0.6317	F	This study
CS781 O. sinensis QH Maqên	CS781	O. sinensis	562	0.6317	F	This study
CS781 O. sinensis QH Maqên clone2(3)	CS781	O. sinensis	417	0.501199	P	This study
CS781 O. sinensis QH Maqên clone3	CS781	O. sinensis	417	0.503597	P	This study
	CS880	O. sinensis	562	0.6317	F	This study
	CS897	O. sinensis	562	62.81%	F	This study
	CS911	O. sinensis	562	0.6299	F	This study
	CS912	O. sinensis	562	0.6281	F	This study
	CS914	O. sinensis	562	0.6317	F	This study
	CS920	O. sinensis	562	0.6281	F	This study
	CS921	O. sinensis	562	0.6281	F	This study
	CS922	O. sinensis	562	0.6299	F	This study
	CS930	O. sinensis	562	0.6317	F	This study
	CS866	O. laojunshanensis	564	0.6277	F	This study
	CS867	O. laojunshanensis	562	0.6263	F	This study
	CS869	O. laojunshanensis	562	0.6246	F	This study
	CS873	O. laojunshanensis	564	0.6259	F	This study
	CS875	O. laojunshanensis	562	0.6263	F	This study
	CS877	O. laojunshanensis	562	0.6246	F	This study
	CS884	O. laojunshanensis	564	0.6259	F	This study
	CS888	O. laojunshanensis	562	0.6246	F	This study
	CS96	O. lanpingensis	577	0.5945	F	This study
HQ654777	YHHL0707	O. lanpingensis	576	0.6038	F
HQ654775	YHOL0707	O. lanpingensis	576	0.6038	F	Chen et al., 2013
HQ654776	YHOL0705	O. lanpingensis	577	0.6014	F	Chen et al., 2013
	2236	O. emeiensis	568	0.5986	F	This study
AJ309347	G96031	O. emeiensis	569	0.5958	F
Reference
Chen, Z.H., Dai, Y.D., Yu, H., Yang, K., Yang, Z.L., Yuan, F., Zeng, W.B., 2013. Systematic analyses of Ophiocordyceps lanpingensis sp. nov., a new species of Ophiocordyceps in China. Microbiol. Res. 168, 525–532.
Li, Y., Jiao, L., Yao, Y.J., 2013. Non-concerted ITS evolution in fungi, as revealed from the important medicinal fungus Ophiocordyceps sinensis. Mol. Phylogenet. Evol. 68, 373–379.

## Sheet: Table S3
Table S3. Mutation analyses of ITS pseudogenes.
Accession no./sequence lable	Mutations
	ITS1 (96 bp)a			5.8S (155 bp)			ITS2 (166 bp)a			Total (417 bp)
	C→T	G→A	Others	C→T	G→A	Others	C→T	G→A	Others	C→T	G→A	Others
JQ900171 Maqen QH	10	7	0	9	12	0	8	7	1(T→C)	27	26	1
JQ900172 Maqen QH	10	7	0	9	12	0	8	7	1(T→C)	27	26	1
JQ900173 Maqen QH	10	7	0	9	12	0	8	7	1(T→C)	27	26	1
JQ900174 Maqen QH	10	7	0	9	12	0	8	7	1(T→C)	27	26	1
JQ900176 Maqen QH	10	7	0	9	12	0	8	7	1(T→C)	27	26	1
JQ900177 Maqen QH	10	7	0	9	12	0	8	7	1(T→C), 1(A→G)	27	26	2
JQ900178 Maqen QH	10	7	0	9	12	0	8	7	1(T→C)	27	26	1
JQ900180 Xiaojin SC	12	8	1(C→G)	6	12	1(A→C)	7	5	1(T→C)	25	25	3
JQ900179 Xiangcheng SC	12	7	1(C→G)	6	12	1(A→C)	7	6	1(T→C)	25	25	3
CS12 O. sinensis SC Kangding clone1	13	7	1(A→G)	9	12	0	11	8	1(T→C), 1(G→C)	33	27	3
CS12 O. sinensis SC Kangding clone2(4)a	13	7	0	9	12	0	11	8	1(T→C), 1(G→C)	33	27	2
CS12 O. sinensis SC Kangding clone6	0	0	0	9	12	0	6	7	0	15	19	0
CS46 O. sinensis QH Menyuan	13	7	0	10	12	1(A→C)	11	8	1(T→C), 1(G→C)	34	27	3
CS46 O. sinensis QH Menyuan clone1	12	7	1(C→G)	7	12	0	7	7	1(T→C), 1(G→C)	26	26	3
CS46 O. sinensis QH Menyuan clone2	0	0	0	1	0	0	4	9	0	5	9	0
CS46 O. sinensis QH Menyuan clone4	13	8	1(T→C)	10	12	2(A→G), 1(T→C)	11	9	1(T→C), 1(G→C)	34	29	6
CS46 O. sinensis QH Menyuan clone5	13	8	0	10	12	0	11	9	1(T→C), 1(G→C)	34	29	2
CS46 O. sinensis QH Menyuan clone6	13	7	0	10	12	0	11	8	1(T→C), 1(G→C)	34	27	2
CS46 O. sinensis QH Menyuan clone7	13	6	0	11	12	0	11	9	1(T→C), 1(G→C)	35	27	2
CS46 O. sinensis QH Menyuan clone8	14	7	1(A→G)	10	12	0	11	9	1(T→C), 1(G→C)	35	28	3
CS51 O. sinensis QH Gadê clone1	13	7	0	9	12	0	11	8	1(T→C), 1(G→C)	33	27	2
CS51 O. sinensis QH Gadê clone2	13	7	0	9	13	0	11	8	1(T→C), 1(G→C)	33	28	2
CS51 O. sinensis QH Gadê clone3	13	7	0	9	12	0	11	8	1(T→C), 1(G→C)	33	27	2
CS51 O. sinensis QH Gadê clone4	13	8	0	9	12	0	11	8	1(T→C), 1(G→C), 1(A→G)	33	28	3
CS51 O. sinensis QH Gadê clone5	13	8	0	9	13	0	11	8	1(T→C), 1(G→C)	33	29	2
CS88 O. sinensis GS Maqu clone1(5)	13	7	0	9	12	0	11	8	1(T→C), 1(G→C)	33	27	2
CS402 O. sinensis XZ Lhari clone1	10	7	0	7	13	0	6	7	1(T→C), 1(C→A), 1(A→G)	23	27	3
CS402 O. sinensis XZ Lhari clone2	10	7	0	7	13	0	6	7	1(T→C), 1(A→G)	23	27	2
CS415 O. sinensis XZ Nyêmo clone	10	7	0	6	12	1(C→A)	6	7	1(T→C), 1(A→G)	22	26	3
CS427 O. sinensis XZ Nyalam clone	11	7	0	8	14	0	7	6	1(T→C), 1(A→G)	26	27	2
CS429 O. sinensis XZ Chengguan	10	7	0	6	13	1(C→G)	6	7	1(T→C), 1(A→G)	22	27	3
CS429 O. sinensis XZ Chengguan clone	10	7	0	6	13	1(C→G), 1(T→C)	6	7	1(T→C), 1(A→G)	22	27	4
CS431 O. sinensis XZ Cona	10	7	0	7	13	0	7	7	1(T→C), 1(A→G)	24	27	2
CS433 O. sinensis XZ Dinggyê clone	10	7	0	6	13	1(C→G)	7	7	1(T→C), 1(A→G)	23	27	3
CS434 O. sinensis XZ Gamba	10	7	0	6	13	1(C→G)	6	7	1(T→C), 1(A→G)	22	27	3
CS434 O. sinensis XZ Gamba clone	10	7	0	6	13	1(C→G)	6	7	1(T→C), 2(A→G)	22	27	4
CS435 O. sinensis XZ Zhanang	10	7	0	7	13	1(C→G)	6	7	1(T→C), 1(A→G)	23	27	3
CS435 O. sinensis XZ Zhanang clone	10	7	0	8	13	1(C→G)	6	7	1(T→C), 1(A→G)	24	27	3
CS436 O. sinensis XZ Gyaca clone	10	7	0	6	13	1(C→T)	6	5	1(A→G)	22	25	2
CS437 O. sinensis XZ Nêdong	10	7	0	6	13	1(C→G)	7	7	1(T→C), 1(A→G)	23	27	3
CS441 O. sinensis XZ Comai	10	7	0	6	13	1(C→G)	6	7	1(T→C), 1(A→G)	22	27	3
CS441 O. sinensis XZ Comai clone	10	7	0	7	13	1(C→G)	6	7	2(T→C), 1(A→G)	23	27	4
CS442 O. sinensis XZ Lhazê clone	10	7	0	6	13	1(C→G)	7	7	1(T→C), 1(A→G)	23	27	3
CS454 O. sinensis XZ Mainling clone10	0	0	0	0	0	0	14	13	1(T→G)	14	13	1
CS454 O. sinensis XZ Mainling clone5	10	7	0	15	17	0	17	15	1(A→C), 1(T→G)	42	39	2
CS454 O. sinensis XZ Mainling clone6	13	7	0	9	12	0	11	6	1(A→C), 1(T→C), 1(G→C)	33	25	3
CS454 O. sinensis XZ Mainling clone7	10	7	0	15	17	0	18	15	1(A→C), 1(T→G)	43	39	2
CS454 O. sinensis XZ Mainling clone8	0	0	0	0	0	0	16	14	1(A→C), 1(T→G)	16	14	2
CS455 O. sinensis XZ Mainling clone	0	0	1(G→C)	1	0	0	15	13	1(A→C), 1(T→G)	16	13	3
CS554 O. sinensis XZ Gongbo'gyamda	10	7	0	6	13	1(C→G)	6	7	1(T→C), 1(A→G)	22	27	3
CS554 O. sinensis XZ Gongbo'gyamda clone	10	7	0	6	13	1(C→G)	6	7	1(T→C), 2(A→G)	22	27	4
CS559 O. sinensis XZ Damxung	13	7	0	9	12	0	12	8	1(T→C), 1(G→C)	34	27	2
CS559 O. sinensis XZ Damxung clone1	13	8	0	9	12	1(T→A), 1(A→G)	11	8	1(T→C), 1(G→C)	33	28	4
CS559 O. sinensis XZ Damxung clone2	13	7	0	9	12	0	11	7	1(T→C), 1(G→C)	33	26	2
CS559 O. sinensis XZ Damxung clone3	13	8	0	9	12	1(T→C)	11	8	1(T→C), 1(G→C)	33	28	3
CS559 O. sinensis XZ Damxung clone4	13	7	0	9	12	1(T→C)	11	8	1(T→C), 1(G→C)	33	27	3
CS559 O. sinensis XZ Damxung clone5	13	7	0	9	12	0	11	8	1(T→C), 1(G→C)	33	27	2
CS561 O. sinensis XZ Gyaca	10	7	0	6	13	1(C→G)	7	7	1(T→C), 1(A→G)	23	27	3
CS576 O. sinensis QH Maqên clone2(3)	13	7	0	9	12	0	11	8	1(T→C), 1(G→C)	33	27	2
CS576 O. sinensis QH Maqên clone3	13	7	1(A→G)	9	12	0	11	8	1(T→C), 1(G→C)	33	27	3
CS576 O. sinensis QH Maqên clone6	13	8	0	9	12	1(A→G)	11	8	1(T→C), 1(G→C)	33	28	3
CS585 O. sinensis QH Darlag	10	7	0	9	12	0	7	6	1(T→C)	26	25	1
CS590 O. sinensis QH Jigzhi clone1(3)	13	7	0	10	12	0	11	6	1(G→C)	34	25	1
CS590 O. sinensis QH Jigzhi clone2	13	8	0	10	12	0	12	6	1(G→C)	35	26	1
CS590 O. sinensis QH Jigzhi clone4	13	7	0	11	12	0	12	6	1(G→C)	36	25	1
CS599 O. sinensis QH Ledu	10	7	0	9	12	0	7	6	1(T→C)	26	25	1
CS600 O. sinensis QH Minhe	11	7	0	9	13	0	7	6	1(T→C)	27	26	1
CS613 O. sinensis SC Garzê	12	7	1(C→G)	6	12	1(A→C)	7	6	1(T→C)	25	25	3
CS755 O. sinensis QH Maqên clone1	13	7	1(A→G)	10	12	0	11	8	1(T→C), 1(G→C), 1(A→G)	34	27	4
CS755 O. sinensis QH Maqên clone2(3)	13	7	0	9	12	0	11	8	1(T→C), 1(G→C)	33	27	2
CS755 O. sinensis QH Maqên clone4	13	7	0	9	12	0	11	9	1(T→C), 1(G→C), 1(A→C)	33	28	3
CS756 O. sinensis QH Maqên clone1(3)	13	7	0	9	12	0	11	8	1(T→C), 1(G→C)	33	27	2
CS756 O. sinensis QH Maqên clone3	13	8	0	9	12	0	11	8	1(T→C), 1(G→C)	33	28	2
CS756 O. sinensis QH Maqên clone4	13	8	0	9	12	1(T→C)	11	8	1(T→C), 1(G→C), 1(T→A)	33	28	4
CS757 O. sinensis QH Maqen clone5(4)	13	7	0	9	12	0	11	8	1(T→C), 1(G→C)	33	27	2
CS757 O. sinensis QH Maqên clone7	13	7	0	8	8	0	11	9	1(T→C), 1(G→C)	32	24	2
CS761 O. sinensis QH Maqên clone1(4)	13	7	1(G→T)	9	12	0	11	8	1(T→C), 1(G→C)	33	27	3
CS761 O. sinensis QH Maqên clone5	13	7	1(G→T)	9	12	1(A→C), 1(A→G)	11	8	1(T→C), 1(G→C), 1(A→G)	33	27	6
CS765 O. sinensis QH Maqên clone1(3)	13	7	0	9	12	0	11	8	1(T→C), 1(G→C)	33	27	2
CS765 O. sinensis QH Maqên clone2	14	7	0	9	12	0	11	8	1(T→C), 1(G→C)	34	27	2
CS765 O. sinensis QH Maqên clone4	14	7	0	9	12	2(A→G)	11	8	1(T→C), 1(G→C)	34	27	4
CS767 O. sinensis QH Maqên clone1	13	7	0	8	12	0	11	8	1(T→C), 1(G→C)	32	27	2
CS767 O. sinensis QH Maqên clone2(3)	13	7	0	9	12	0	11	8	1(T→C), 1(G→C)	33	27	2
CS767 O. sinensis QH Maqên clone3	13	8	1(A→G)	9	12	1(T→C)	12	8	1(T→C), 1(G→C), 1(A→G)	34	28	5
CS770 O. sinensis QH Maqên clone1(3)	13	8	0	9	12	0	11	8	1(T→C), 1(G→C)	33	28	2
CS771 O. sinensis QH Maqên	13	8	0	9	12	0	11	8	1(T→C), 1(G→C), 1(C→A)	33	28	3
CS774 O. sinensis QH Maqên clone1(3)	13	7	0	9	12	0	11	8	1(T→C), 1(G→C)	33	27	2
CS774 O. sinensis QH Maqên clone2	13	7	0	9	12	1(A→G)	12	8	1(T→C), 1(G→C)	34	27	3
CS774 O. sinensis QH Maqên clone4	13	7	0	9	12	0	11	8	1(T→C), 1(G→C)	33	27	2
CS776 O. sinensis QH Maqên clone2	13	7	0	9	12	1(A→G)	11	8	1(T→C), 1(G→C)	33	27	3
CS776 O. sinensis QH Maqên clone3	14	7	0	9	12	0	11	8	1(T→C), 1(G→C)	34	27	2
CS776 O. sinensis QH Maqên clone4	13	7	0	9	12	1(T→C)	12	8	1(T→C), 1(G→C)	34	27	3
CS776 O. sinensis QH Maqên clone5(2)	13	7	0	9	12	0	11	8	1(T→C), 1(G→C)	33	27	2
CS779 O. sinensis QH Maqên clone4(3)	13	7	0	9	12	0	11	8	1(T→C), 1(G→C)	33	27	2
CS779 O. sinensis QH Maqên clone6	13	7	0	9	12	0	10	8	1(T→C), 1(G→C), 1(A→G)	32	27	2
CS779 O. sinensis QH Maqên clone8	13	7	0	9	12	0	12	8	1(T→C), 1(G→C)	34	27	2
CS781 O. sinensis QH Maqên clone2(3)	13	7	0	9	12	0	11	8	1(T→C), 1(G→C)	33	27	2
CS781 O. sinensis QH Maqên clone3	13	7	0	8	12	0	11	8	1(T→C), 1(G→C)	32	27	2
Total	1115	664	13	807	1157	38	954	767	187	2876	2588	238
Average (%)	0.118516	0.0705782	0.0013818	0.0531271	0.0761685	0.00250165	0.0586427	0.0471478	0.011495	0.0703764	0.0633289	0.00582391
aOnly part of sequences were obtained because the primers were located inside of the regions, and the full lengths for ITS1 and ITS2 are 191 bp and 221 bp, respectively.
